# Supplementary material for: Early Pregnancy Markers in the Serum of Ewes Identified via Proteomic and Metabolomic Analyses
Source: Int J Mol Sci. 2023 Sep 13;24(18):14054. doi: 10.3390/ijms241814054 (PMC10530974; doi:10.3390/ijms241814054)
Supplement: Supplementary file 1 [file ijms-24-14054-s001.zip]

Archive with 8 entries (7 files):
- supplement tables/
- __MACOSX/._supplement tables
- supplement tables/.DS_Store
- __MACOSX/supplement tables/._.DS_Store
- supplement tables/Table S2.docx
- __MACOSX/supplement tables/._Table S2.docx
- supplement tables/Table s1 List of metabolites-1345.docx
- __MACOSX/supplement tables/._Table s1 List of metabolites-1345.docx
